# Supplementary material for: Comparative Analysis of FLC Homologues in Brassicaceae Provides Insight into Their Role in the Evolution of Oilseed Rape
Source: PLoS One. 2012 Sep 27;7(9):e45751. doi: 10.1371/journal.pone.0045751 (PMC3459951; doi:10.1371/journal.pone.0045751)
Supplement: Table S1 — Primers used for cloning, mapping, expression, and DNA methylation analysis. (XLS) [file pone.0045751.s004.xls]

## Sheet: Sheet1
Supplementary table S1. Primers used for cloning, mapping, expression, and DNA methylation analyses.
Primer name	Sequence(5'-3')
Cloning
FLC1-F1	ATGGGGAGGAAGAAACTTGAAA
FLC1-F2	AAAGAAACTTGAAATCAAGCCG
FLC1-R	ACTAATTAAGCAGTGGGAGCGT
FLC2-F	TTAGGGCACAAAGGCTTCTC
FLC2-R	TTAAGGTGGCTAATAAAGCAGTC
FLC3-F	ATCAAATTAGGGCACAGAGACCA
FLC3-R	CAGCCAAGGGAGTATTGAGATATACA
FLC4-F	TAGGGCACAAAGGGTTCTCGG
FLC4-R	GGGTCTCTCAGCCAAGAGAGTG
FLC5-F	ACAGAGACCTCTCGGAGACAGAAGCT
FLC5-R	CTGCGAAAAGTAAAACCTACATAGG
3' RACE primers for BnFLC.C3a
FLC.C3-N1	GCCACTTGAACCGAACCTCTGG
FLC.C3-N2	CACAGGGACCTCTTGGAGACAGAAG
Genetic mapping
BnFLC.A3a_F	GTGCATCTGGTCTTTCAGGGATGA
BnFLC.A3a_R	TGTGCAAGTATAAGATGCAAGAAGTG
BnFLC.A3b_F	TAATTTGTTGCAGGCAGAACT
BnFLC.A3b_R	TGCAACATCCCTAATAGACAAG
BnFLC.C2-F	CTGCTCTGGTCTCCATTCTTCT
BnFLC.C2-F	CTCCCGTTTCATTTCTTTATGG
Real-time qRT-PCR
qFLCA2-PF	TCCGACTGCTTTATTAGCCACC
qFLCA2-PR	CCAGAGAGAATGAAGATATACAACGT
qFLCA3a-PF	AAATGTCGGTGGTGTAAGCGTG
qFLCA3a-PR	TTCGGCTCCCGCAAGATTC
qFLCA3b-PF	TGCCCTGGATCTTCAGTCAAAAT
qFLCA3b-PR	GAGGGAATCCACGCTTACATCAT
qFLCA10-PF	GCTCCCACTGCTTAATTAGTC
qFLCA10-PR	CGAGCCGGAGAGAGAGTATAG
DNA methylation detection
me-rPF1	GGGTAGGGTTTTTTTGGGYGGGGGTAAA
me-rPR1	TAAAAATCACTCAATCCRCACCCRCACCC
me-rPF7	GGAGATTGAGTAAGAAGYTTTAG
me-rPR7	ACTTCTCCTCTCTCTCTTATTTTTTT
me-rPF9	GGAGGAGAAGYTGTAGAGTTTGT
me-rPR9	AAARAATAAAACRCTTARTCTCTCC
