# Supplementary material for: Comparative Analysis of FLC Homologues in Brassicaceae Provides Insight into Their Role in the Evolution of Oilseed Rape
Source: PLoS One. 2012 Sep 27;7(9):e45751. doi: 10.1371/journal.pone.0045751 (PMC3459951; doi:10.1371/journal.pone.0045751)
Supplement: Table S2 — Information for isolated cDNA sequences of BnFLC homologues. (XLS) [file pone.0045751.s005.xls]

## Sheet: Sheet1
Supplementary table S2. Information for isolated cDNA sequences of BnFLC homologues.
BnFLC homologue	Source of cDNA sequencea	Lengthb	Identity to AtFLC (%)
BnFLC.A2	T, N	811	87
BnFLC.A3a	T, N	1042	87
BnFLC.A3b	T, N	886	84
BnFLC.A10	T, N	878	86
BnFLC.C2	T, N	565	84
BnFLC.C3a	W	462	87
BnFLC.C3b	-	-	-
BnFLC.C9a	T, N	833	87
BnFLC.C9b	T, N	807	87
a T, B. napus cv. Tapidor; N, B. napus cv. Ningyou7; W, B. napus cv. Westar.
b The cDNA sequence of BnFLC.C2 and BnFLC.C3a were only partially isolated.
