# Supplementary material for: Comparative Analysis of FLC Homologues in Brassicaceae Provides Insight into Their Role in the Evolution of Oilseed Rape
Source: PLoS One. 2012 Sep 27;7(9):e45751. doi: 10.1371/journal.pone.0045751 (PMC3459951; doi:10.1371/journal.pone.0045751)
Supplement: Table S3 — Comparison of methylated sites in the predicted CG islands of BnFLC.A3b between the Tapidor and Ningyou7 alleles. (XLS) [file pone.0045751.s006.xls]

## Sheet: Sheet1
Supplementary table S3. Comparison of methylated sites in the predicted CG islands of BnFLC.A3b between the Tapidor and Ningyou7 alleles.
Class	Methylated positions	Levels of each methylated sites（%）		Average numbers of each methylation class		P-value
		T	N	T	N
CGN	-324	72.73	62.5	8.18	8	0.54
	-326	90.91	100
	-333	100	62.5
	-347	90.91	100
	-352	81.82	100
	-363	100	100
	-368	100	75
	-391	81.82	100
	-393	100	100
CHG	-303	9.09	0	1.25	1.25
	-346	18.18	25
	-349	72.73	50
	-357	36.36	50
CHH	-281	9.09	0	0.09	0
