# Supplementary material for: Comparative Analysis of FLC Homologues in Brassicaceae Provides Insight into Their Role in the Evolution of Oilseed Rape
Source: PLoS One. 2012 Sep 27;7(9):e45751. doi: 10.1371/journal.pone.0045751 (PMC3459951; doi:10.1371/journal.pone.0045751)
Supplement: Table S4 — Summary of BLASTN analysis to detect similar coding sequences in the Arabidopsis genome. (XLS) [file pone.0045751.s007.xls]

## Sheet: Sheet1
Supplementary table S4. Summary of BLASTN analysis to detect similar coding sequences in the Arabidopsis genome
Sequence	From	To	Best hit of gene models in A.thaliana	E-value	Annotation
BrA4_J	500	1500	At2g29980.1	E=3.9e-64	F23F1.10, omega-3 fatty acid desaturase, endoplasmic reticulum (FAD3), GO:0042389 [omega-3 fatty acid desaturase activity] GO:0005783 [endoplasmic reticulum] GO:0006636 [fatty acid desaturation] GO:0006633 [fatty acid biosynthesis]
BrA4_J	1000	2000	At2g29980.1	E=2.2e-94	F23F1.10, omega-3 fatty acid desaturase, endoplasmic reticulum (FAD3), GO:0042389 [omega-3 fatty acid desaturase activity] GO:0005783 [endoplasmic reticulum] GO:0006636 [fatty acid desaturation] GO:0006633 [fatty acid biosynthesis]
BrA4_J	1500	2500	At2g29980.2	E=1.5e-60	F23F1.10, omega-3 fatty acid desaturase, endoplasmic reticulum (FAD3), GO:0042389 [omega-3 fatty acid desaturase activity] GO:0005783 [endoplasmic reticulum] GO:0006636 [fatty acid desaturation] GO:0006633 [fatty acid biosynthesis]
BrA4_J	2000	3000	At2g29980.2	E=4.2e-20	F23F1.10, omega-3 fatty acid desaturase, endoplasmic reticulum (FAD3), GO:0042389 [omega-3 fatty acid desaturase activity] GO:0005783 [endoplasmic reticulum] GO:0006636 [fatty acid desaturation] GO:0006633 [fatty acid biosynthesis]
BrA4_J	2500	3500	At2g29980.2	E=1.4e-18	F23F1.10, omega-3 fatty acid desaturase, endoplasmic reticulum (FAD3), GO:0042389 [omega-3 fatty acid desaturase activity] GO:0005783 [endoplasmic reticulum] GO:0006636 [fatty acid desaturation] GO:0006633 [fatty acid biosynthesis]
BrA4_J	3000	4000	At2g29980.2	E=4.8e-10	F23F1.10, omega-3 fatty acid desaturase, endoplasmic reticulum (FAD3), GO:0042389 [omega-3 fatty acid desaturase activity] GO:0005783 [endoplasmic reticulum] GO:0006636 [fatty acid desaturation] GO:0006633 [fatty acid biosynthesis]
BrA4_J	4000	5000	At2g29980.1	E=4.0e-48	F23F1.10, omega-3 fatty acid desaturase, endoplasmic reticulum (FAD3), GO:0042389 [omega-3 fatty acid desaturase activity] GO:0005783 [endoplasmic reticulum] GO:0006636 [fatty acid desaturation] GO:0006633 [fatty acid biosynthesis]
BrA4_J	4500	5500	At2g29980.1	E=4.0e-48	F23F1.10, omega-3 fatty acid desaturase, endoplasmic reticulum (FAD3), GO:0042389 [omega-3 fatty acid desaturase activity] GO:0005783 [endoplasmic reticulum] GO:0006636 [fatty acid desaturation] GO:0006633 [fatty acid biosynthesis]
BrA4_J	13500	14500	At2g29995.1	E=9.6e-10	F23F1.2, expressed protein, GO:0005554 [molecular_function unknown]
BrA4_J	14000	15000	At2g29995.1	E=2.2e-17	F23F1.2, expressed protein, GO:0005554 [molecular_function unknown]
BrA4_J	15500	16500	At2g29995.1	E=2.3e-09	F23F1.2, expressed protein, GO:0005554 [molecular_function unknown]
BrA4_J	16000	17000	At1g07170.1	E=5.5e-18	F10K1.35, expressed protein, GO:0005554 [molecular_function unknown]
BrA4_J	16500	17500	At2g30000.1	E=5.0e-54	F23F1.8, expressed protein, GO:0005554 [molecular_function unknown]
BrA4_J	17000	18000	At2g30000.1	E=2.9e-31	F23F1.8, expressed protein, GO:0005554 [molecular_function unknown]
BrA4_J	18500	19500	At2g30010.1	E=6.8e-07	F23F1.7, expressed protein, GO:0000004 [biological_process unknown] GO:0008372 [cellular_component unknown] GO:0005554 [molecular_function unknown]
BrA4_J	19000	20000	At2g30010.1	E=3.8e-45	F23F1.7, expressed protein, GO:0000004 [biological_process unknown] GO:0008372 [cellular_component unknown] GO:0005554 [molecular_function unknown]
BrA4_J	19500	20500	At2g30010.1	E=3.0e-28	F23F1.7, expressed protein, GO:0000004 [biological_process unknown] GO:0008372 [cellular_component unknown] GO:0005554 [molecular_function unknown]
BrA4_J	20500	21500	At2g30010.1	E=1.0e-27	F23F1.7, expressed protein, GO:0000004 [biological_process unknown] GO:0008372 [cellular_component unknown] GO:0005554 [molecular_function unknown]
BrA4_J	21000	22000	At2g30010.1	E=1.0e-27	F23F1.7, expressed protein, GO:0000004 [biological_process unknown] GO:0008372 [cellular_component unknown] GO:0005554 [molecular_function unknown]
BrA4_J	21500	22500	At2g30010.1	E=1.4e-40	F23F1.7, expressed protein, GO:0000004 [biological_process unknown] GO:0008372 [cellular_component unknown] GO:0005554 [molecular_function unknown]
BrA4_J	22000	23000	At2g30010.1	E=7.8e-57	F23F1.7, expressed protein, GO:0000004 [biological_process unknown] GO:0008372 [cellular_component unknown] GO:0005554 [molecular_function unknown]
BrA4_J	22500	23500	At2g30010.1	E=1.5e-08	F23F1.7, expressed protein, GO:0000004 [biological_process unknown] GO:0008372 [cellular_component unknown] GO:0005554 [molecular_function unknown]
BrA4_J	25500	26500	At2g30010.1	E=2.1e-31	F23F1.7, expressed protein, GO:0000004 [biological_process unknown] GO:0008372 [cellular_component unknown] GO:0005554 [molecular_function unknown]
BrA4_J	26000	27000	At2g30010.1	E=2.4e-55	F23F1.7, expressed protein, GO:0000004 [biological_process unknown] GO:0008372 [cellular_component unknown] GO:0005554 [molecular_function unknown]
BrA4_J	26500	27500	At2g30010.1	E=4.8e-17	F23F1.7, expressed protein, GO:0000004 [biological_process unknown] GO:0008372 [cellular_component unknown] GO:0005554 [molecular_function unknown]
BrA4_J	29500	30500	At2g30020.1	E=3.6e-17	F23F1.6, protein phosphatase 2C, putative / PP2C, putative, GO:0015071 [protein phosphatase type 2C activity]
BrA4_J	30000	31000	At2g30020.1	E=1.9e-88	F23F1.6, protein phosphatase 2C, putative / PP2C, putative, GO:0015071 [protein phosphatase type 2C activity]
BrA4_J	30500	31500	At2g30020.1	E=1.4e-111	F23F1.6, protein phosphatase 2C, putative / PP2C, putative, GO:0015071 [protein phosphatase type 2C activity]
BrA4_J	31000	32000	At2g30020.1	E=5.5e-49	F23F1.6, protein phosphatase 2C, putative / PP2C, putative, GO:0015071 [protein phosphatase type 2C activity]
BrA4_J	31500	32500	At2g36460.1	E=5.8e-12	F1O11.9, fructose-bisphosphate aldolase, putative, GO:0004332 [fructose-bisphosphate aldolase activity] GO:0005737 [cytoplasm] GO:0006098 [pentose-phosphate shunt]
BrA4_J	32000	33000	At2g36460.1	E=5.8e-12	F1O11.9, fructose-bisphosphate aldolase, putative, GO:0004332 [fructose-bisphosphate aldolase activity] GO:0005737 [cytoplasm] GO:0006098 [pentose-phosphate shunt]
BrA4_J	37000	38000	At4g22800.1	E=9.9e-06	T12H17.190, hypothetical protein, GO:0005554 [molecular_function unknown]
BrA4_J	37500	38500	At4g22800.1	E=9.9e-06	T12H17.190, hypothetical protein, GO:0005554 [molecular_function unknown]
BrA4_J	40500	41500	At2g30040.1	E=1.2e-63	F23F1.4, protein kinase family protein, GO:0016301 [kinase activity]
BrA4_J	41000	42000	At2g30040.1	E=2.8e-135	F23F1.4, protein kinase family protein, GO:0016301 [kinase activity]
BrA4_J	41500	42500	At2g30040.1	E=7.2e-107	F23F1.4, protein kinase family protein, GO:0016301 [kinase activity]
BrA4_J	42000	43000	At2g30040.1	E=3.6e-13	F23F1.4, protein kinase family protein, GO:0016301 [kinase activity]
BrA5_J	0	1000	At2g30060.1	E=1.3e-28	F23F1.1, Ran-binding protein 1b (RanBP1b), GO:0000060 [protein-nucleus import, translocation] GO:0008536 [RAN protein binding]
BrA5_J	500	1500	At2g30060.1	E=1.3e-28	F23F1.1, Ran-binding protein 1b (RanBP1b), GO:0000060 [protein-nucleus import, translocation] GO:0008536 [RAN protein binding]
BrA5_J	1000	2000	At2g30050.1	E=6.1e-66	F23F1.3, transducin family protein / WD-40 repeat family protein, GO:0005834 [heterotrimeric G-protein complex] GO:0005554 [molecular_function unknown] GO:0000166 [nucleotide binding]
BrA5_J	1500	2500	At2g30050.1	E=1.0e-144	F23F1.3, transducin family protein / WD-40 repeat family protein, GO:0005834 [heterotrimeric G-protein complex] GO:0005554 [molecular_function unknown] GO:0000166 [nucleotide binding]
BrA5_J	2000	3000	At2g30050.1	E=2.7e-74	F23F1.3, transducin family protein / WD-40 repeat family protein, GO:0005834 [heterotrimeric G-protein complex] GO:0005554 [molecular_function unknown] GO:0000166 [nucleotide binding]
BrA5_J	5000	6000	At2g30040.1	E=4.3e-11	F23F1.4, protein kinase family protein, GO:0016301 [kinase activity]
BrA5_J	5500	6500	At2g30040.1	E=6.4e-77	F23F1.4, protein kinase family protein, GO:0016301 [kinase activity]
BrA5_J	6000	7000	At2g30040.1	E=5.4e-136	F23F1.4, protein kinase family protein, GO:0016301 [kinase activity]
BrA5_J	6500	7500	At2g30040.1	E=4.2e-84	F23F1.4, protein kinase family protein, GO:0016301 [kinase activity]
BrA5_J	16000	17000	At4g08260.1	E=1.5e-11	T12G13.100, protein phosphatase 2C, putative / PP2C, putative, GO:0015071 [protein phosphatase type 2C activity]
BrA5_J	16500	17500	At4g08260.1	E=1.5e-11	T12G13.100, protein phosphatase 2C, putative / PP2C, putative, GO:0015071 [protein phosphatase type 2C activity]
BrA5_J	22500	23500	At2g30020.1	E=4.3e-72	F23F1.6, protein phosphatase 2C, putative / PP2C, putative, GO:0015071 [protein phosphatase type 2C activity]
BrA5_J	23000	24000	At2g30020.1	E=1.5e-126	F23F1.6, protein phosphatase 2C, putative / PP2C, putative, GO:0015071 [protein phosphatase type 2C activity]
BrA5_J	23500	24500	At2g30020.1	E=1.2e-34	F23F1.6, protein phosphatase 2C, putative / PP2C, putative, GO:0015071 [protein phosphatase type 2C activity]
BrA5_J	24000	25000	At2g30020.1	E=4.0e-06	F23F1.6, protein phosphatase 2C, putative / PP2C, putative, GO:0015071 [protein phosphatase type 2C activity]
BrA5_J	30000	31000	At2g30010.1	E=4.9e-07	F23F1.7, expressed protein, GO:0000004 [biological_process unknown] GO:0008372 [cellular_component unknown] GO:0005554 [molecular_function unknown]
BrA5_J	30500	31500	At2g30010.1	E=8.6e-58	F23F1.7, expressed protein, GO:0000004 [biological_process unknown] GO:0008372 [cellular_component unknown] GO:0005554 [molecular_function unknown]
BrA5_J	31000	32000	At2g30010.1	E=8.5e-43	F23F1.7, expressed protein, GO:0000004 [biological_process unknown] GO:0008372 [cellular_component unknown] GO:0005554 [molecular_function unknown]
BrA5_J	31500	32500	At2g30010.1	E=1.2e-57	F23F1.7, expressed protein, GO:0000004 [biological_process unknown] GO:0008372 [cellular_component unknown] GO:0005554 [molecular_function unknown]
BrA5_J	32000	33000	At2g30010.1	E=4.2e-60	F23F1.7, expressed protein, GO:0000004 [biological_process unknown] GO:0008372 [cellular_component unknown] GO:0005554 [molecular_function unknown]
BrA5_J	33500	34500	At2g30010.1	E=1.6e-27	F23F1.7, expressed protein, GO:0000004 [biological_process unknown] GO:0008372 [cellular_component unknown] GO:0005554 [molecular_function unknown]
BrA5_J	34000	35000	At2g30010.1	E=2.0e-64	F23F1.7, expressed protein, GO:0000004 [biological_process unknown] GO:0008372 [cellular_component unknown] GO:0005554 [molecular_function unknown]
BrA5_J	34500	35500	At2g30010.1	E=3.2e-47	F23F1.7, expressed protein, GO:0000004 [biological_process unknown] GO:0008372 [cellular_component unknown] GO:0005554 [molecular_function unknown]
BrA5_J	36000	37000	At2g29995.1	E=1.6e-08	F23F1.2, expressed protein, GO:0005554 [molecular_function unknown]
BrA5_J	36500	37500	At2g29995.1	E=1.6e-08	F23F1.2, expressed protein, GO:0005554 [molecular_function unknown]
BrA5_J	39000	40000	At2g29995.1	E=3.8e-06	F23F1.2, expressed protein, GO:0005554 [molecular_function unknown]
BrA5_J	39500	40500	At2g29995.1	E=5.0e-16	F23F1.2, expressed protein, GO:0005554 [molecular_function unknown]
BrA5_J	40500	41500	At1g07180.1	E=4.3e-08	F10K1.11, pyridine nucleotide-disulphide oxidoreductase family protein, GO:0003954 [NADH dehydrogenase activity]
BrA5_J	41000	42000	At1g07180.1	E=2.2e-08	F10K1.11, pyridine nucleotide-disulphide oxidoreductase family protein, GO:0003954 [NADH dehydrogenase activity]
BrA5_J	43500	44500	At2g29990.1	E=9.1e-07	F23F1.9, pyridine nucleotide-disulphide oxidoreductase family protein, GO:0003954 [NADH dehydrogenase activity]
BrA5_J	44000	45000	At2g29990.1	E=9.1e-07	F23F1.9, pyridine nucleotide-disulphide oxidoreductase family protein, GO:0003954 [NADH dehydrogenase activity]
BrA5_J	47000	48000	At2g13430.1	E=4.6e-09	T26C18.2, hypothetical protein, GO:0005554 [molecular_function unknown]
BrA5_J	47500	48500	At2g13430.1	E=4.6e-09	T26C18.2, hypothetical protein, GO:0005554 [molecular_function unknown]
BrA5_J	51500	52500	At1g66235.1	E=5.8e-06	T6J19.8, expressed protein, GO:0005554 [molecular_function unknown]
BrA5_J	56500	57500	At3g01310.1	E=5.6e-14	T22N4.6, expressed protein, GO:0000004 [biological_process unknown] GO:0008372 [cellular_component unknown] GO:0005554 [molecular_function unknown]
BrA5_J	66500	67500	At2g29980.1	E=9.4e-52	F23F1.10, omega-3 fatty acid desaturase, endoplasmic reticulum (FAD3), GO:0042389 [omega-3 fatty acid desaturase activity] GO:0005783 [endoplasmic reticulum] GO:0006636 [fatty acid desaturation] GO:0006633 [fatty acid biosynthesis]
BrA5_J	67000	68000	At2g29980.1	E=9.4e-52	F23F1.10, omega-3 fatty acid desaturase, endoplasmic reticulum (FAD3), GO:0042389 [omega-3 fatty acid desaturase activity] GO:0005783 [endoplasmic reticulum] GO:0006636 [fatty acid desaturation] GO:0006633 [fatty acid biosynthesis]
BrA5_J	67500	68500	At2g29980.2	E=4.3e-12	F23F1.10, omega-3 fatty acid desaturase, endoplasmic reticulum (FAD3), GO:0042389 [omega-3 fatty acid desaturase activity] GO:0005783 [endoplasmic reticulum] GO:0006636 [fatty acid desaturation] GO:0006633 [fatty acid biosynthesis]
BrA5_J	68000	69000	At2g29980.2	E=3.6e-20	F23F1.10, omega-3 fatty acid desaturase, endoplasmic reticulum (FAD3), GO:0042389 [omega-3 fatty acid desaturase activity] GO:0005783 [endoplasmic reticulum] GO:0006636 [fatty acid desaturation] GO:0006633 [fatty acid biosynthesis]
BrA5_J	68500	69500	At2g29980.2	E=5.0e-07	F23F1.10, omega-3 fatty acid desaturase, endoplasmic reticulum (FAD3), GO:0042389 [omega-3 fatty acid desaturase activity] GO:0005783 [endoplasmic reticulum] GO:0006636 [fatty acid desaturation] GO:0006633 [fatty acid biosynthesis]
BrA5_J	70000	71000	At2g29980.1	E=9.9e-44	F23F1.10, omega-3 fatty acid desaturase, endoplasmic reticulum (FAD3), GO:0042389 [omega-3 fatty acid desaturase activity] GO:0005783 [endoplasmic reticulum] GO:0006636 [fatty acid desaturation] GO:0006633 [fatty acid biosynthesis]
BrA5_J	70500	71500	At2g29980.1	E=2.8e-74	F23F1.10, omega-3 fatty acid desaturase, endoplasmic reticulum (FAD3), GO:0042389 [omega-3 fatty acid desaturase activity] GO:0005783 [endoplasmic reticulum] GO:0006636 [fatty acid desaturation] GO:0006633 [fatty acid biosynthesis]
BrA5_J	71000	72000	At2g29980.1	E=1.7e-64	F23F1.10, omega-3 fatty acid desaturase, endoplasmic reticulum (FAD3), GO:0042389 [omega-3 fatty acid desaturase activity] GO:0005783 [endoplasmic reticulum] GO:0006636 [fatty acid desaturation] GO:0006633 [fatty acid biosynthesis]
BrA5_J	71500	72500	At2g29980.1	E=1.2e-20	F23F1.10, omega-3 fatty acid desaturase, endoplasmic reticulum (FAD3), GO:0042389 [omega-3 fatty acid desaturase activity] GO:0005783 [endoplasmic reticulum] GO:0006636 [fatty acid desaturation] GO:0006633 [fatty acid biosynthesis]
A.lyrata_AL4_13.9 Mb	0	1000	At2g29980.2	E=8.9e-14	F23F1.10, omega-3 fatty acid desaturase, endoplasmic reticulum (FAD3), GO:0042389 [omega-3 fatty acid desaturase activity] GO:0005783 [endoplasmic reticulum] GO:0006636 [fatty acid desaturation] GO:0006633 [fatty acid biosynthesis]
A.lyrata_AL4_13.9 Mb	500	1500	At2g29980.1	E=2.2e-28	F23F1.10, omega-3 fatty acid desaturase, endoplasmic reticulum (FAD3), GO:0042389 [omega-3 fatty acid desaturase activity] GO:0005783 [endoplasmic reticulum] GO:0006636 [fatty acid desaturation] GO:0006633 [fatty acid biosynthesis]
A.lyrata_AL4_13.9 Mb	1000	2000	At2g29980.1	E=3.7e-62	F23F1.10, omega-3 fatty acid desaturase, endoplasmic reticulum (FAD3), GO:0042389 [omega-3 fatty acid desaturase activity] GO:0005783 [endoplasmic reticulum] GO:0006636 [fatty acid desaturation] GO:0006633 [fatty acid biosynthesis]
A.lyrata_AL4_13.9 Mb	1500	2500	At2g29980.1	E=2.1e-29	F23F1.10, omega-3 fatty acid desaturase, endoplasmic reticulum (FAD3), GO:0042389 [omega-3 fatty acid desaturase activity] GO:0005783 [endoplasmic reticulum] GO:0006636 [fatty acid desaturation] GO:0006633 [fatty acid biosynthesis]
A.lyrata_AL4_13.9 Mb	10500	11500	At2g29990.1	E=6.3e-53	F23F1.9, pyridine nucleotide-disulphide oxidoreductase family protein, GO:0003954 [NADH dehydrogenase activity]
A.lyrata_AL4_13.9 Mb	11000	12000	At2g29990.1	E=2.6e-122	F23F1.9, pyridine nucleotide-disulphide oxidoreductase family protein, GO:0003954 [NADH dehydrogenase activity]
A.lyrata_AL4_13.9 Mb	11500	12500	At2g29990.1	E=3.2e-87	F23F1.9, pyridine nucleotide-disulphide oxidoreductase family protein, GO:0003954 [NADH dehydrogenase activity]
A.lyrata_AL4_13.9 Mb	12000	13000	At2g29990.1	E=3.6e-53	F23F1.9, pyridine nucleotide-disulphide oxidoreductase family protein, GO:0003954 [NADH dehydrogenase activity]
A.lyrata_AL4_13.9 Mb	12500	13500	At2g29990.1	E=1.2e-77	F23F1.9, pyridine nucleotide-disulphide oxidoreductase family protein, GO:0003954 [NADH dehydrogenase activity]
A.lyrata_AL4_13.9 Mb	13000	14000	At2g29990.1	E=1.9e-71	F23F1.9, pyridine nucleotide-disulphide oxidoreductase family protein, GO:0003954 [NADH dehydrogenase activity]
A.lyrata_AL4_13.9 Mb	14000	15000	At2g29995.1	E=1.8e-18	F23F1.2, expressed protein, GO:0005554 [molecular_function unknown]
A.lyrata_AL4_13.9 Mb	14500	15500	At2g29995.1	E=1.8e-18	F23F1.2, expressed protein, GO:0005554 [molecular_function unknown]
A.lyrata_AL4_13.9 Mb	17000	18000	At2g29995.1	E=3.6e-10	F23F1.2, expressed protein, GO:0005554 [molecular_function unknown]
A.lyrata_AL4_13.9 Mb	19500	20500	At4g05630.1	E=7.7e-21	F21I2.20, expressed protein, GO:0005554 [molecular_function unknown]
A.lyrata_AL4_13.9 Mb	20000	21000	At2g30000.1	E=1.2e-44	F23F1.8, expressed protein, GO:0005554 [molecular_function unknown]
A.lyrata_AL4_13.9 Mb	20500	21500	At2g30000.1	E=8.7e-64	F23F1.8, expressed protein, GO:0005554 [molecular_function unknown]
A.lyrata_AL4_13.9 Mb	21000	22000	At2g30000.1	E=1.2e-13	F23F1.8, expressed protein, GO:0005554 [molecular_function unknown]
A.lyrata_AL4_13.9 Mb	22000	23000	At2g30010.1	E=6.1e-42	F23F1.7, expressed protein, GO:0000004 [biological_process unknown] GO:0008372 [cellular_component unknown] GO:0005554 [molecular_function unknown]
A.lyrata_AL4_13.9 Mb	22500	23500	At2g30010.1	E=1.9e-52	F23F1.7, expressed protein, GO:0000004 [biological_process unknown] GO:0008372 [cellular_component unknown] GO:0005554 [molecular_function unknown]
A.lyrata_AL4_13.9 Mb	23000	24000	At2g30010.1	E=1.0e-32	F23F1.7, expressed protein, GO:0000004 [biological_process unknown] GO:0008372 [cellular_component unknown] GO:0005554 [molecular_function unknown]
A.lyrata_AL4_13.9 Mb	23500	24500	At2g30010.1	E=2.9e-34	F23F1.7, expressed protein, GO:0000004 [biological_process unknown] GO:0008372 [cellular_component unknown] GO:0005554 [molecular_function unknown]
A.lyrata_AL4_13.9 Mb	24000	25000	At2g30010.1	E=4.9e-66	F23F1.7, expressed protein, GO:0000004 [biological_process unknown] GO:0008372 [cellular_component unknown] GO:0005554 [molecular_function unknown]
A.lyrata_AL4_13.9 Mb	24500	25500	At2g30010.1	E=2.5e-29	F23F1.7, expressed protein, GO:0000004 [biological_process unknown] GO:0008372 [cellular_component unknown] GO:0005554 [molecular_function unknown]
A.lyrata_AL4_13.9 Mb	25000	26000	At2g30010.1	E=6.2e-64	F23F1.7, expressed protein, GO:0000004 [biological_process unknown] GO:0008372 [cellular_component unknown] GO:0005554 [molecular_function unknown]
A.lyrata_AL4_13.9 Mb	25500	26500	At2g30010.1	E=6.2e-64	F23F1.7, expressed protein, GO:0000004 [biological_process unknown] GO:0008372 [cellular_component unknown] GO:0005554 [molecular_function unknown]
A.lyrata_AL4_13.9 Mb	28000	29000	At2g30020.1	E=2.6e-15	F23F1.6, protein phosphatase 2C, putative / PP2C, putative, GO:0015071 [protein phosphatase type 2C activity]
A.lyrata_AL4_13.9 Mb	28500	29500	At2g30020.1	E=2.6e-98	F23F1.6, protein phosphatase 2C, putative / PP2C, putative, GO:0015071 [protein phosphatase type 2C activity]
A.lyrata_AL4_13.9 Mb	29000	30000	At2g30020.1	E=4.2e-136	F23F1.6, protein phosphatase 2C, putative / PP2C, putative, GO:0015071 [protein phosphatase type 2C activity]
A.lyrata_AL4_13.9 Mb	29500	30500	At2g30020.1	E=9.1e-133	F23F1.6, protein phosphatase 2C, putative / PP2C, putative, GO:0015071 [protein phosphatase type 2C activity]
A.lyrata_AL4_13.9 Mb	30000	31000	At2g30020.1	E=3.0e-70	F23F1.6, protein phosphatase 2C, putative / PP2C, putative, GO:0015071 [protein phosphatase type 2C activity]
A.lyrata_AL4_13.9 Mb	35500	36500	At2g30040.1	E=6.4e-111	F23F1.4, protein kinase family protein, GO:0016301 [kinase activity]
A.lyrata_AL4_13.9 Mb	36000	37000	At2g30040.1	E=4.1e-195	F23F1.4, protein kinase family protein, GO:0016301 [kinase activity]
A.lyrata_AL4_13.9 Mb	36500	37500	At2g30040.1	E=2.1e-121	F23F1.4, protein kinase family protein, GO:0016301 [kinase activity]
A.lyrata_AL4_13.9 Mb	37000	38000	At2g30040.1	E=4.4e-23	F23F1.4, protein kinase family protein, GO:0016301 [kinase activity]
A.lyrata_AL4_13.9 Mb	41500	42500	At2g30050.1	E=7.2e-55	F23F1.3, transducin family protein / WD-40 repeat family protein, GO:0005834 [heterotrimeric G-protein complex] GO:0005554 [molecular_function unknown] GO:0000166 [nucleotide binding]
A.lyrata_AL4_13.9 Mb	42000	43000	At2g30050.1	E=1.8e-160	F23F1.3, transducin family protein / WD-40 repeat family protein, GO:0005834 [heterotrimeric G-protein complex] GO:0005554 [molecular_function unknown] GO:0000166 [nucleotide binding]
A.lyrata_AL4_13.9 Mb	42500	43500	At2g30050.1	E=6.1e-122	F23F1.3, transducin family protein / WD-40 repeat family protein, GO:0005834 [heterotrimeric G-protein complex] GO:0005554 [molecular_function unknown] GO:0000166 [nucleotide binding]
A.lyrata_AL4_13.9 Mb	43000	44000	At2g30060.1	E=2.2e-31	F23F1.1, Ran-binding protein 1b (RanBP1b), GO:0000060 [protein-nucleus import, translocation] GO:0008536 [RAN protein binding]
A.lyrata_AL4_13.9 Mb	43500	44500	At1g07140.1	E=1.6e-41	F10K1.15, Ran-binding protein 1a (RanBP1a), GO:0000060 [protein-nucleus import, translocation] GO:0008536 [RAN protein binding]
A.lyrata_AL4_13.9 Mb	44000	45000	At1g07140.1	E=1.6e-41	F10K1.15, Ran-binding protein 1a (RanBP1a), GO:0000060 [protein-nucleus import, translocation] GO:0008536 [RAN protein binding]
A.lyrata_AL4_13.9 Mb	44500	45500	At2g30060.1	E=2.4e-28	F23F1.1, Ran-binding protein 1b (RanBP1b), GO:0000060 [protein-nucleus import, translocation] GO:0008536 [RAN protein binding]
A.lyrata_AL4_13.9 Mb	45000	46000	At2g30060.1	E=2.4e-19	F23F1.1, Ran-binding protein 1b (RanBP1b), GO:0000060 [protein-nucleus import, translocation] GO:0008536 [RAN protein binding]
A.lyrata_AL4_13.9 Mb	55500	56500	At2g30070.1	E=2.1e-22	T27E13.19, potassium transporter (KUP1), GO:0016020 [membrane] GO:0006813 [potassium ion transport] GO:0000004 [biological_process unknown] GO:0008372 [cellular_component unknown] GO:0015079 [potassium ion transporter activity]
A.lyrata_AL4_13.9 Mb	56000	57000	At2g30070.1	E=8.7e-99	T27E13.19, potassium transporter (KUP1), GO:0016020 [membrane] GO:0006813 [potassium ion transport] GO:0000004 [biological_process unknown] GO:0008372 [cellular_component unknown] GO:0015079 [potassium ion transporter activity]
A.lyrata_AL4_13.9 Mb	56500	57500	At2g30070.1	E=7.2e-103	T27E13.19, potassium transporter (KUP1), GO:0016020 [membrane] GO:0006813 [potassium ion transport] GO:0000004 [biological_process unknown] GO:0008372 [cellular_component unknown] GO:0015079 [potassium ion transporter activity]
A.lyrata_AL4_13.9 Mb	57000	58000	At2g30070.1	E=3.6e-52	T27E13.19, potassium transporter (KUP1), GO:0016020 [membrane] GO:0006813 [potassium ion transport] GO:0000004 [biological_process unknown] GO:0008372 [cellular_component unknown] GO:0015079 [potassium ion transporter activity]
A.lyrata_AL4_13.9 Mb	57500	58500	At2g30070.1	E=7.3e-104	T27E13.19, potassium transporter (KUP1), GO:0016020 [membrane] GO:0006813 [potassium ion transport] GO:0000004 [biological_process unknown] GO:0008372 [cellular_component unknown] GO:0015079 [potassium ion transporter activity]
A.lyrata_AL4_13.9 Mb	58000	59000	At2g30070.1	E=5.4e-182	T27E13.19, potassium transporter (KUP1), GO:0016020 [membrane] GO:0006813 [potassium ion transport] GO:0000004 [biological_process unknown] GO:0008372 [cellular_component unknown] GO:0015079 [potassium ion transporter activity]
A.lyrata_AL4_13.9 Mb	58500	59500	At2g30070.1	E=2.7e-119	T27E13.19, potassium transporter (KUP1), GO:0016020 [membrane] GO:0006813 [potassium ion transport] GO:0000004 [biological_process unknown] GO:0008372 [cellular_component unknown] GO:0015079 [potassium ion transporter activity]
A.lyrata_AL4_13.9 Mb	59000	60000	At2g30080.1	E=5.0e-67	F23F1.17, metal transporter, putative (ZIP6), GO:0046873 [metal ion transporter activity] GO:0006812 [cation transport] GO:0008324 [cation transporter activity]
A.lyrata_AL4_13.9 Mb	59500	60500	At2g30080.1	E=3.7e-39	F23F1.17, metal transporter, putative (ZIP6), GO:0046873 [metal ion transporter activity] GO:0006812 [cation transport] GO:0008324 [cation transporter activity]
